# Supplementary material for: Driver, Collision and Meteorological Characteristics of Motor Vehicle Collisions among Road Trauma Survivors
Source: Int J Environ Res Public Health. 2021 Oct 29;18(21):11380. doi: 10.3390/ijerph182111380 (PMC8583338; doi:10.3390/ijerph182111380)
Supplement: Supplementary file 1 [file ijerph-18-11380-s001.zip]

Archive with 1 entries (1 files):
- ijerph-1425585-supplementary.pdf
